# Supplementary material for: DNA barcoding of economically important freshwater fish species from north‐central Nigeria uncovers cryptic diversity
Source: Ecol Evol. 2018 Jun 13;8(14):6932–51. doi: 10.1002/ece3.4210 (PMC6065348; doi:10.1002/ece3.4210)
Supplement: Supplementary file 2 [file ECE3-8-6932-s002.xlsx]

## Sheet: Sheet1
Table S2: Interspecific pairwise genetic distance (%) of freshwater fishes from north – central Nigeria using K2P
	S/NO	Species	1	2	3	4	5	6	7	8	9	10	11	12	13	14	15	16	17	18	19	20	21	22	23	24	25	26	27	28	29	30	31	32	33	34	35	36	37	38	39	40	41	42	43	44	45	46	47
	1	Alestes baremoze
	2	Auchenoglanis biscutatus	27
	3	Auchenoglanis occidentalis	28.7	8.8
	4	Bagrus bajad	27.1	20.3	18.3
	5	Bagrus docmac	26.4	19.3	18.2	3.5
	6	Brienomyrus niger	27.8	26.1	28.6	28.4	28.9
	7	Brycinus nurse	17.6	23.1	24.3	25.2	24.7	23.9
	8	Brycinus sp	18.3	23.9	22.6	23.9	23.6	25.3	17.3
	9	Chrysichthys cf auratus	26.6	22.2	19.6	19	17.6	29	23.9	25.7
	10	Chrysichthys nigrodigitatus	24	21.3	19.4	20.4	18.9	27.5	22.5	25.9	11.3
	11	Chrysichthys sp	26.7	21.6	19.1	19.5	18	28.7	23.3	26.2	4	12.4
	12	citharinus citharus	24.7	23.8	22.8	26.5	26.6	28	22.5	23	23.1	25.5	23
	13	Clarias gabonensis	26.4	21.3	21.4	21.9	20.7	25.7	24.4	26	21.9	21.7	23.7	27.5
	14	Clarias gariepinus	25.4	21.9	23.6	20	19	24	24.2	23.8	23.5	20.9	22.5	26	11.4
	15	Clarotes laticeps	24.6	21.4	21.3	20	19.9	27.9	23.7	24.9	17	17.1	18.2	23.5	23.7	20.3
	16	Distichodius engycephalus	27.5	24.8	26.7	24.5	24	26.5	25.4	24.6	27.8	25.1	27.8	19.4	24	22.1	25.8
	17	Distichodius rostratus	27.2	27.2	28.6	25.6	24.2	28.4	23.9	25	29	26.8	28.4	21	26.9	23	26	6.3
	18	Gymnarchus niloticus	28.1	26.4	27.1	25.7	25.6	26.3	27.5	28.5	28.5	25.1	29.3	30.2	22.3	22.4	26.3	24.2	27.8
	19	Hemichromis bimaculatus	26.4	25.2	25.7	27.9	25.7	28	26.4	23.1	24.2	24.5	24.1	24.6	27.1	26.9	24.2	26.3	27.6	28.4
	20	Heterotis niloticus	28.7	26.2	27.2	26.3	26.3	25.5	27.5	28.4	30.8	28.2	30.8	27	26.3	28.3	25.9	25	26.6	24.8	24.3
	21	Hydrocynus vittatus	17.2	25.7	24.8	26.4	24.9	26.1	19.3	18.8	25.7	23.2	25.7	24.8	24.4	21.6	26.2	24.4	26.6	27.1	25.1	27.5
	22	Hyperopisus bebe	27.6	25.8	28.3	28.2	28.6	0.3	23.8	25	29.1	27.2	28.8	27.9	25.6	23.9	27.6	26.2	28.1	26.3	27.7	25.3	25.9
	23	Labeo coubie	29.3	27.2	26.7	25.7	25.8	26.6	28.3	25.7	25.4	24.8	26.1	23.9	26.3	22.8	24.1	25.7	24.8	25.4	27.7	27.1	27.4	26.6
	24	Labeo parvus	29.6	26.3	28.4	24.8	24	22.5	26.9	25.8	23	27.9	23.5	25	24.1	20.7	23.1	23.5	24	22.8	26.3	24.1	27.2	22.3	10.3
	25	Labeo senegalensis	27	26.9	27.9	25.4	24.8	24	26.7	25	25.2	25.7	25.9	26.2	27.7	23.4	23.7	24.9	23.2	23.5	25	23.9	28.3	24	9.9	9.4
	26	Lates niloticus	28.2	27.1	28.1	28.3	27	25.3	25.5	27.2	28.5	27	28.1	27.2	26.4	28.2	28.7	24.4	24.1	27.4	28.6	24.6	27.2	25	27.8	27	28.5
	27	Malapterurus sp	26.9	19.5	20.5	21.5	21.2	25.7	23.9	23.6	22.8	21.1	23.9	24	21	21.7	19.7	23.2	22.4	27.3	28.7	24	28	25.6	24.2	24.8	25.6	27
	28	Marcusenius senegalensis	27.8	24.6	27.3	28.4	26.6	12.7	23.8	26.1	28.4	28.1	27.9	28.2	24.8	22.7	26.4	27.6	25.6	25.5	27.7	27.5	26	12.7	25.6	24.5	25.5	25.5	24.4
	29	Mormyrops anguilloides	30.3	26.7	27.6	30.9	29.7	14.9	26.8	29.9	29.1	27.6	27.9	29.2	26.2	27.9	29.4	27.1	30.8	25.9	28.4	27	29.3	14.7	27.9	27.4	27.1	30.2	27.3	18.6
	30	Mormyrus hasselquistii	30.7	29.8	26.8	30.3	28.8	19.8	27.3	27.6	27	27	26.4	25.6	30.9	29.7	27.4	30.8	31.6	27.8	23.9	27.7	26.7	19.6	26.3	27.2	27.2	29.9	28.9	18.6	17.1
	31	Mormyrus macrophthalmus	29.7	24.5	25.2	28.8	28.5	17.8	25.1	27.2	29.5	28.4	27.8	26.4	27.2	25.5	28.2	27.2	27.9	24.9	28.1	27.5	27.5	17.8	26.6	26.6	24.2	29.1	25.2	17.5	16.6	10.5
	32	Mormyrus tapirus	30.2	29.4	26.9	29.8	28.4	20.6	29.6	28	26.3	27.7	25.7	26.7	30	30.2	26.7	29.7	31.1	28.2	26.3	29.4	27	20.6	26.9	27.7	28.1	29.9	27.3	19.3	17.4	4.6	12.1
	33	Oreochromis aureus	25.4	25.2	24.2	26	23.6	27.9	27.5	23.7	21.4	21.4	21.9	22.5	26.1	25.2	23.5	24.4	26	28.1	18.3	24.6	23.4	27.6	25.2	26.3	23.2	26	27.1	28	25.5	24.6	25.1	25.2
	34	Oreochromis sp	25.4	25.3	24.8	26.5	24.3	27.3	26.9	24.1	21.3	21.8	21.8	23	26	25.2	23.1	24.1	26.8	27.5	18.2	24.7	23.4	27.1	25.4	25.7	22.8	25.8	27.8	27.4	25.1	24.6	25.1	25.5	0.7
	35	Parachanna insignis	30	27.5	25.5	28.7	28.6	29.7	25.9	25.7	28.1	29.2	29.8	25.1	31.6	31.1	28.1	25.6	28	28.9	25.9	28.5	27	29.6	26.5	27.4	26.9	27.7	31.3	30.5	28.4	28.7	29.1	29.5	24.6	24.9
	36	Parachanna obscura	30	27.5	25.5	28.7	28.6	29.7	25.9	25.7	28.1	29.2	29.8	25.1	31.6	31.1	28.1	25.6	28	28.9	25.9	28.5	27	29.6	26.5	27.4	26.9	27.7	31.3	30.5	28.4	28.7	29.1	29.5	24.6	24.9	0
	37	Protopterus	31	27.8	28.8	32.4	29.6	29.2	29.9	27.4	29.4	31.2	29.1	29.6	28.8	29.5	28.2	27.3	31.1	28.9	29.3	30.3	27.3	28.9	31.4	31.4	31.4	28.6	29.8	30.1	27.9	29.2	29.6	28.9	26.8	26.7	33.1	33.1
	38	Sarotherodon galilaleus	25.7	25.5	24.5	25.7	23.3	28.2	27.8	23.9	21.6	21.6	22.1	22.7	26.3	25.4	23.8	24.1	25.7	28.4	18.6	24.3	23.7	27.9	24.9	26.6	22.9	26.2	27.4	28.3	25.8	24.9	25.3	25.5	0.2	0.9	24.9	24.9	27
	39	Schilbe intermedius	24.6	16.8	16.9	19.4	19.4	26.8	23.2	22.6	21.3	18.5	20.7	24.4	19.4	21.7	22.5	24.6	25.5	25.4	24.9	24.6	22.6	26.5	23.6	23.2	25.8	23.1	20.7	25	24.8	27	24.8	26.3	22.2	22.4	26.6	26.6	29.2	22.5
	40	Schilbe mystus	25.4	18	19.2	19.3	19.4	24.8	23	21.4	17.6	19.9	16.9	24.2	22.9	22.5	18	26.5	26.1	26.7	26.3	24.1	24.7	24.5	23.2	21.8	24.4	23.8	18.6	25.1	23.7	25.8	24.8	26.8	23.6	23.8	30.5	30.5	28.9	23.9	15.1
	41	Schilbe sp	24.8	17.3	17.9	18.9	19.4	26.3	23.3	23.6	20.4	18.7	20.4	24.5	19.2	21.5	21.4	24	26.1	25.2	24.1	25	23.2	26	22.7	22.5	25.2	23	21.7	25.1	24.3	25.8	25.3	26.2	21.9	21.6	24.9	24.9	29.4	22.1	3.7	15.1
	42	Synodontis aff bastiani	27.4	21	21.9	23.9	23.1	26.9	25.7	24.7	20.9	20.8	20.1	24.4	24.2	24.2	23.7	26.1	27.3	26.6	25.1	25.4	23.7	27.2	26.7	23.8	25.4	25.5	21.6	26.3	26.5	25.1	24.5	25.5	24.8	24.8	30.1	30.1	30.7	25.1	17	19.7	16.5
	43	Synodontis aff haugi	27.2	21.3	21.4	23.6	22.7	26.7	25.1	24	20.8	19.9	19.9	24	24	24	23	26.2	27.3	26.9	24.6	25.2	23.7	26.9	26.7	23.8	25.4	25.5	21.2	26	26.7	24.8	24.2	25.8	24.5	24.4	30.3	30.3	30.2	24.7	16.4	19.4	16	0.7
	44	Synodontis batensonda	26.6	20	19.2	20.7	20.8	27.7	24.1	22.6	19.9	20.3	21.1	22.4	21.2	21.9	19.3	26.6	27.7	25.8	24.7	23.6	23.4	27.7	24.8	22.8	25.1	25.3	18.8	27.4	27.5	26.4	25.3	27.1	23.5	23.5	26.5	26.5	30.2	23.8	16.5	17.4	15.7	9.2	8.8
	45	Synodontis clarias	26.5	17	17.5	21.3	21.2	26.6	23.8	24.8	20.6	20.4	20.3	21.6	20.5	22.3	18.4	23.9	25.8	25.4	22.9	24.8	24.4	26.6	24.6	21.1	24.5	24.5	19.1	27.8	25.2	25.3	23.6	25	24.4	24.4	28.9	28.9	28.6	24.7	16.2	17.1	15.7	8.5	8.7	6.2
	46	synodontis membranacea	27.1	18.8	18.4	20.7	20.3	26.6	23.8	23.3	20.4	20.9	20.6	23.2	20.4	20.9	19.8	26	26.5	26.1	24.9	23.3	23.4	26.6	25.6	22.5	26	25	18.6	25.4	26.1	26.4	23.7	27.1	23.8	23.7	27.3	27.3	29.9	24	16.5	17.6	16.2	9.4	9.3	1.3	6.4
	47	Synodontis nigrita	26.1	18.6	18.9	22.4	21.8	27.4	23.8	22.9	20.1	20.4	20.1	22.6	20.4	22.7	19.5	25.3	26.3	26.1	24.3	24.1	23.7	27.4	24.6	21.8	22.6	25.2	19.6	26.4	27.2	26.9	25.9	26.2	22.3	22.6	27.7	27.7	28.9	22.6	17	17	17.2	10.2	10.3	10.1	9.2	9.9
	48	Synodontis obesus	25	19.1	19	22.3	22	26	24.4	22.6	19.9	21.2	20.3	22.4	20.9	22.7	17.5	26.3	28.5	25.8	24.1	25.4	21.9	26.3	24.3	21.5	23.9	25.3	19.1	25.4	26.4	26.3	25.4	24.1	22.7	22.9	26.6	26.6	29.1	22.9	16.5	18.5	16.3	8.1	8.4	8.6	7.7	8.8	6
	49	Synodontis ocellifer	25.8	19.7	18.4	21	21.6	26.7	23.9	23.2	20.7	22.2	20.9	22.4	21.5	21.5	21	25.3	24.9	27.4	27.1	25.1	22.7	26.9	24.5	22.5	25.2	25	18.1	26.7	28.1	25.6	24.5	24.7	22.9	22.9	30.5	30.5	30.4	23.2	17.8	18.1	18.2	8.8	8.7	8	8.2	7.6	8.6
	50	Synodontis sp	25	19.3	19.5	20.5	20.7	27.4	23.4	24.1	18.9	19.6	19.6	22.6	19.5	21.6	17.6	25.8	26.8	24.8	24.6	23	24.2	27.3	26.9	23.5	26.5	25.5	18.6	27.3	25.8	25.3	26.3	25.4	24.5	24.5	26.7	26.7	29.5	24.8	16.6	17.6	15.5	10.5	10.2	4.6	7.3	4.8	10.7
	51	Synodontis violacea	27	18.5	18.7	22.7	22.4	26.1	25.5	22.8	19.9	19.3	20.1	23.7	20.6	22.5	20.8	24.8	26.1	26.3	26	25.1	22.7	25.8	25.6	22.5	24.6	25.8	19.5	26.5	25	24.3	22.7	24.7	22.6	22.6	29.3	29.3	30.7	22.9	16.3	16.7	15.9	6.3	6.5	6.9	6.7	7.1	8.6
	52	Tetraodon lineatus	27.7	24.5	24.9	25.9	25.5	27.1	24.4	24.6	25.1	28.1	25.1	26.6	28	27.8	27.1	25.8	27.5	27.1	24.4	26.9	22.5	26.8	25.3	23	24.6	27.1	25.8	27.3	24.9	24.9	25.8	26.8	23.7	23.5	26.5	26.5	30.8	23.9	26.9	25	26.1	26	26.5	25.4	26.4	24.3	24.9
	53	Tilapia zillii	26	24	26.8	26.9	25.6	25.7	25.2	25.1	21.4	24	23	21.7	27.7	26.6	24.1	28.4	29.1	28.3	19	25.3	21.7	25.7	24.5	24.8	24.2	26.8	28.5	24.4	27	24.7	26.1	25.1	12.9	12.9	24.8	24.8	29.5	13.1	25.7	23.9	25.1	24.4	24.3	25.4	24.6	26.2	23.8
[truncated: 6 more columns]
