# Supplementary material for: DNA barcoding of economically important freshwater fish species from north‐central Nigeria uncovers cryptic diversity
Source: Ecol Evol. 2018 Jun 13;8(14):6932–51. doi: 10.1002/ece3.4210 (PMC6065348; doi:10.1002/ece3.4210)
Supplement: Supplementary file 3 [file ECE3-8-6932-s003.xlsx]

## Sheet: Sheet1
Table S3: The intraspecific nucleotide divergence for COI sequence data of freshwater fishes from north – central Nigeria. Intraspecific nucleotide divergences were not calculated for individuals with less than one individual and were indicated as ‘nc’.
S/NO	Species	No. of Individuals	Mean K2P distance (%)
1	Alestes baremoze	2	16.3892
2	Auchenoglanis biscutatus	1	n/c
3	Auchenoglanis occidentalis	4	0.0915752
4	Bagrus bajad	2	0
5	Bagrus docmac	2	0.735558
6	Brienomyrus niger	2	0.366974
7	Brycinus nurse	2	0
8	Brycinus sp	1	n/c
9	Chrysichthys cf auratus	2	0
10	Chrysichthys nigrodigitatus	2	0
11	Chrysichthys sp	3	0
12	citharinus citharus	4	0.0915752
13	Clarias gabonensis	1	n/c
14	Clarias gariepinus	4	0.367652
15	Clarotes laticeps	3	0.1221
16	Distichodius engycephalus	1	n/c
17	Distichodius rostratus	3	0
18	Gymnarchus niloticus	2	0
19	Hemichromis bimaculatus	2	0
20	Heterotis niloticus	2	0
21	Hydrocynus vittatus	2	0
22	Hyperopisus bebe	2	0.366553
23	Labeo coubie	3	0.244425
24	Labeo parvus	2	0
25	Labeo senegalensis	3	0
26	Lates niloticus	3	0
27	Malapterurus sp	1	n/c
28	Marcusenius senegalensis	5	0.737262
29	Mormyrops anguilloides	4	0.275288
30	Mormyrus hasselquistii	1	n/c
31	Mormyrus macrophthalmus	2	0.18315
32	Mormyrus tapirus	2	0.366974
33	Oreochromis aureus	3	0
34	Oreochromis sp	3	0.244649
35	Parachanna insignis	2	0
36	Parachanna obscura	2	0
37	Protopterus	1	n/c
38	Sarotherodon galilaleus	2	0
39	Schilbe intermedius	10	4.18114
40	Schilbe mystus	2	0
41	Schilbe sp	1	n/c
42	Synodontis aff bastiani	5	0.10989
43	Synodontis aff haugi	2	0
44	Synodontis batensonda	1	n/c
45	Synodontis clarias	4	0.2139
46	synodontis membranacea	3	0
47	Synodontis nigrita	2	0
48	Synodontis obesus	2	0
49	Synodontis ocellifer	1	n/c
50	Synodontis sp	1	n/c
51	Synodontis violacea	5	0
52	Tetraodon lineatus	3	0
53	Tilapia zillii	4	0.366989
Total		134
